# Supplementary material for: Association between prognostic factors and the outcomes of patients infected with SARS-CoV-2 harboring multiple spike protein mutations
Source: Sci Rep. 2021 Nov 1;11:21352. doi: 10.1038/s41598-021-00459-4 (PMC8560824; doi:10.1038/s41598-021-00459-4)
Supplement: Supplementary file 1 — Supplementary Information. [file 41598_2021_459_MOESM1_ESM.xlsx]

## Sheet: Acknowldgment
We gratefully acknowledge the following Authors from the Originating laboratories responsible for obtaining the specimens, as well as the Submitting laboratories where the genome data were generated and shared via GISAID, on which this research is based.
All Submitters of data may be contacted directly via www.gisaid.org
Authors are sorted alphabetically.
Accession ID		Originating Laboratory	Submitting Laboratory	Authors
EPI_ISL_1708542	B.1.526	Gundersen Clinical Microbiology Laboratory	Kabara Cancer Research Institute	Craig S. Richmond, Paraic A. Kenny
EPI_ISL_1745207	B.1.526	Arizona State University	Arizona State University	Peter T. Skidmore, LaRinda A. Holland, Rabia Maqsood, Nicholas J. Mellor, Joy M. Blain, Valerie Harris, Joshua LaBaer, Vel Murugan, Efrem S. Lim
EPI_ISL_1743681	B.1.526	Gundersen Clinical Microbiology Laboratory	Kabara Cancer Research Institute	Craig S. Richmond, Paraic A. Kenny
EPI_ISL_906837	B.1.526	Servicio Microbiología Hospital La Paz	Servicio Microbiología Hospital La Paz	Fernando Lázaro, Rubén Cáceres, Jesús Mingorance Cruz, Elie Dahdouh
EPI_ISL_1754124	B.1.526	National Public Health Laboratory, National Centre for Infectious Diseases	National Public Health Laboratory, National Centre for Infectious Diseases	Tze Minn Mak, Zhenyang Zhou, Lin Cui, Raymond Tzer Pin Lin
EPI_ISL_2179730	B.1.526	Servicio Microbiología Hospital La Paz	Servicio Microbiología Hospital La Paz	Fernando Lázaro, Rubén Cáceres, Jesús Mingorance Cruz, Elie Dahdouh
EPI_ISL_1760146	B.1.525	Ministry of Health Turkey	Ministry of Health Turkey	Fatma Bayrakdar, Yasemin Cosgun, Suleyman Yalcin, Gulay Korukluoglu
EPI_ISL_1817591	B.1.525	Servicio Microbiología Hospital La Paz	Servicio Microbiología Hospital La Paz	Fernando Lázaro, Rubén Cáceres, Jesús Mingorance Cruz, Elie Dahdouh
EPI_ISL_2382406	B.1.525	FarmaLab Indoutama Halim	National Institute of Health Research and Development	Vivi Setiawaty, Hana Apsari Pawestri, Hartanti Dian Ikawati, Subangkit, Kartika Dewi Puspa, Arie Ardiansyah Nugraha, Triyani Soekarso, Krisna Pangesti, Nelly Puspandari
EPI_ISL_760988	B.1.351	Lighthouse Lab in Cambridge	Wellcome Sanger Institute for the COVID-19 Genomics UK (COG-UK) Consortium	Rob Howes, The Lighthouse Lab in Cambridge and Alex Alderton, Roberto Amato, Sonia Goncalves, Ewan Harrison, David K. Jackson, Ian Johnston, Dominic Kwiatkowski, Cordelia Langford, John Sillitoe on behalf of the Wellcome Sanger Institute COVID-19 Surveillance Team
EPI_ISL_1278285	B.1.351	Indian Council of Medical Research-National Institute of Virology, Microbial Containment Complex	Indian Council of Medical Research-National Institute of Virology, Microbial Containment Complex	Pragya D. Yadav
EPI_ISL_2261510	B.1.351	Department für Labormedizin Abteilung III Bereich Molekulare Diagnostik Universitätsklinikum Halle(Saale)	Robert Koch Institute	unknown
EPI_ISL_1817594	B.1.351	Servicio Microbiología Hospital La Paz	Servicio Microbiología Hospital La Paz	Fernando Lázaro, Rubén Cáceres, Jesús Mingorance Cruz, Elie Dahdouh
EPI_ISL_1753977	B.1.351	Servicio Microbiología Hospital La Paz	Servicio Microbiología Hospital La Paz	Fernando Lázaro, Rubén Cáceres, Jesús Mingorance Cruz, Elie Dahdouh
EPI_ISL_1754100	B.1.351	Servicio Microbiología Hospital La Paz	Servicio Microbiología Hospital La Paz	Fernando Lázaro, Rubén Cáceres, Jesús Mingorance Cruz, Elie Dahdouh
EPI_ISL_604271	B.1.428	Quest Diagnostics	Quest Diagnostics	Rosenthal,S.H., Gerasimova,A., Kagan,R.M., Anderson, B., Grover, D., Livingston, K.E., Hua, M., Liu Y., Shalhout, D.F., Owen, R., Lacbawan, F.
EPI_ISL_500624	B.1.428	Area of Virology, Serology and Virology Division (SAViD), New South Wales Health Pathology Randwick	Area of Virology, Serology and Virology Division (SAViD), New South Wales Health Pathology Randwick	Rawlinson, W.
EPI_ISL_1712751	B.1.428	Ministry of Public Health / Hamad Medical Corporation	Biomedical Research Center (BRC), Qatar University / Qatar Genome Project (QGP)	BRC: Fatiha M. Benslimane, Heba A. Al-Khatib, Oal Al-Jamal, Dana Al-Batesh, Hadi M. Yassine, Asmaa A. Al-Thani. MOPH and HMC: Abdullatif Al-Khal, Muna A. S. Al-Maslamani, Mashael A. Al-Bader, Hamda Alromaihi, Roberto Bertollini, Peter V. Coyle, Einas A. E. Al-Kuwari, Hamad E. Al-Romaihi, Salih Al-Marri, Mohammed Al-Thani, Reham A. El-Kahlout. QBB: Tasneem Al-Hamad, Dina Elgakhlab QGP: Fatima H. A…
EPI_ISL_429132	B.1.428	Laboratoriemedicin	The Public Health Agency of Sweden	Olov Svartstrom, Maria Lind Karlberg, Anna-Malin Linde, Oskar Karlsson Lindsjo, Anna Risberg, Shaman Muradrasoli, Karin Tegmark-Wisell
EPI_ISL_437095	B.1.428	Latvijas Infektoloijas centrs	Latvian Biomedical Research and Study Centre	Ivars Silamielis, Kaspars Megnis, Monta Ustinova, ikita Zrelovs, Vita Rovte, Jeena Storoženko, Tatjana Kolupajeva, Oksana Savicka, Uga Dumpis, Jnis Kloviš
EPI_ISL_452003	B.1.428	Department of Clinical Microbiology, Copenhagen University Hospital, Hvidovre, Kettegaard Alle 30, 2650 Hvidovre	Albertsen lab, Department of Chemistry and Bioscience, Aalborg University, Denmark	Rasmus Kirkegaard
EPI_ISL_480303	B.1.428	National Reference Laboratory "Influenza and acute respiratory diseases"	NRL-HIV	Ivan Ivanov, Ivailo Alexiev, Ivva Philipova
EPI_ISL_424622	B.1.428	The National University Hospital of Iceland	deCODE genetics	Daniel F Gudbjartsson; Agnar Helgason; Hakon Jonsson; Olafur T Magnusson; Pall Melsted; Gudmundur L Norddahl; Jona Saemundsdottir; Asgeir Sigurdsson; Patrick Sulem; Arna B Agustsdottir; Berglind Eiriksdottir; Run Fridriksdottir; Elisabet E Gardarsdottir; Gudmundur Georgsson; Olafia S Gretarsdottir; Kjartan R Gudmundsson; Thora R Gunnarsdottir; Arnaldur Gylfason; Hilma Holm; Brynjar O Jensson; Asl…
EPI_ISL_1912992	B.1.429	American Esoteric Laboratories	Colleen B. Jonsson	Walter Reichard, Mariah Taylor, Joythi Parvathareddy, Jacob Nichols, Surekha Surendranathan, Colleen Jonsson
EPI_ISL_1405607	B.1.429	UCSC Genomics Institute	UCSC Genomics Institute	Mark Akeson, Ikenna Anigbogu, Eric Beraut, Isabel Bjork, Molly Cassatt-Johnstone, Terren Chang, Russell Corbett-Detig, Namrita Dhillon, Maximilian Haeussler, David Haussler, Angie Hinrichs, Miten Jain, Joshua Kapp, A. Marm Kilpatrick, Jakob McBroome, Hugh Olsen, Jeremy Sanford, Beth Shapiro, Michael Stone, Bryan Thornlow, Yatish Turakhia
EPI_ISL_1483692	B.1.429	Alaska State Virology Laboratory	Alaska State Virology Laboratory	Stephanie DeRonde, Elva House, Lisa Smith, Ph.D., Jack Chen, Ph.D.
EPI_ISL_1477854	B.1.429	Santa Clara County Public Health Laboratory	Chan-Zuckerberg Biohub	CZB Cliahub Consortium
EPI_ISL_880282	B.1.429	Scripps Medical Laboratory	Scripps Medical Laboratory	SEARCH Alliance San Diego with Michael Quigley, Ellen Stefanski, Ian Mchardy
EPI_ISL_878226	B.1.427	San Diego County Public Health Laboratory	Andersen lab at Scripps Research	SEARCH Alliance San Diego with Tracy Basler, Jovan Shephard, Brett Austin
EPI_ISL_884976	B.1.427	State Laboratories Division, Hawaii State Department of Health	Chan-Zuckerberg Biohub	CZB Cliahub Consortium
EPI_ISL_967711	B.1.427	State Laboratories Division, Hawaii State Department of Health	State Laboratories Division, Hawaii State Department of Health	Pamela O'Brien, Drew Kuwazaki, Ayana Garnet, Razvan Sultana, Edward Desmond
EPI_ISL_1663388	B.1.617.2	NCCS, Pune	Institute of Life Sciences - INSACOG	Sunil K. Raghav, Safal Walia, Arup Ghosh, Atimukta Jha, Amol M. Kanampalliwar, Shifu Aggarwal, Rupesh Dash, Rajeeb Swain, Punit Prasad, INSACOG Consortium, Ajay Parida
EPI_ISL_1663437	B.1.617.2	NCCS, Pune	Institute of Life Sciences - INSACOG	Sunil K. Raghav, Safal Walia, Arup Ghosh, Atimukta Jha, Amol M. Kanampalliwar, Shifu Aggarwal, Rupesh Dash, Rajeeb Swain, Punit Prasad, INSACOG Consortium, Ajay Parida
EPI_ISL_1662318	B.1.617.1	Pt. Jawahar Lal Nehru Memorial Medical College, Raipur, Chhattisgarh	Institute of Life Sciences - INSACOG	Sunil K. Raghav, Safal Walia, Arup Ghosh, Atimukta Jha, Amol M. Kanampalliwar, Shifu Aggarwal, Rupesh Dash, Rajeeb Swain, Punit Prasad, INSACOG Consortium, Ajay Parida
EPI_ISL_1360328	B.1.617.1	CSIR-National Environmental Engineering Research Institute	CSIR-Centre for Cellular and Molecular Biology - INSACOG	Onkar Kulkarni, Lamuk Zaveri, Ara Sreenivas, Sofia Banu, Shreekant Verma, Amareshwar Vodapalli , Viswagithe S L, B Himasri, Sharath Chandra Thota, Karthik Bharadwaj Tallapaka, Krishna Khairnar, Rakesh K Mishra,Divya Tej Sowpati
EPI_ISL_1663250	B.1.617.1	BRLSABVM Government Medical College, Rajnandgaon, Chhattisgarh	Institute of Life Sciences - INSACOG	Sunil K. Raghav, Safal Walia, Arup Ghosh, Atimukta Jha, Amol M. Kanampalliwar, Shifu Aggarwal, Rupesh Dash, Rajeeb Swain, Punit Prasad, INSACOG Consortium, Ajay Parida
EPI_ISL_1647348	B.1.617.1	CIIMS, Bilaspur, Chhattisgarh	Division of Emerging Infectious Diseases, Bureau of Infectious Diseases Diagnosis Control, Korea Disease Control and Prevention Agency	Ae Kyung Park, Il-Hwan Kim, Heui Man Kim, Jeong-Min Kim, Jeong-Ah Kim, Chae Young Lee, Jin Sun No, Eun-Jin Kim
EPI_ISL_1663315	B.1.617.1	CIIMS, Bilaspur, Chhattisgarh	Institute of Life Sciences - INSACOG	Sunil K. Raghav, Safal Walia, Arup Ghosh, Atimukta Jha, Amol M. Kanampalliwar, Shifu Aggarwal, Rupesh Dash, Rajeeb Swain, Punit Prasad, INSACOG Consortium, Ajay Parida
EPI_ISL_1725188	B.1.617.1	Labor Dr. Wisplinghoff - KÃ¶ln	Robert Koch Institute	unknown
EPI_ISL_1662427	B.1.617.1	Capital hospital, Bhubaneswar	Institute of Life Sciences - INSACOG	Sunil K. Raghav, Safal Walia, Arup Ghosh, Atimukta Jha, Amol M. Kanampalliwar, Shifu Aggarwal, Rupesh Dash, Rajeeb Swain, Punit Prasad, INSACOG Consortium, Ajay Parida
EPI_ISL_1662410	B.1.617.1	BRLSABVM Government Medical College, Rajnandgaon, Chhattisgarh	Institute of Life Sciences - INSACOG	Sunil K. Raghav, Safal Walia, Arup Ghosh, Atimukta Jha, Amol M. Kanampalliwar, Shifu Aggarwal, Rupesh Dash, Rajeeb Swain, Punit Prasad, INSACOG Consortium, Ajay Parida
EPI_ISL_1663546	B.1.617.3	MGM Medical College, Jamshedpur	Institute of Life Sciences - INSACOG	Sunil K. Raghav, Safal Walia, Arup Ghosh, Atimukta Jha, Amol M. Kanampalliwar, Shifu Aggarwal, Rupesh Dash, Rajeeb Swain, Punit Prasad, INSACOG Consortium, Ajay Parida
EPI_ISL_1663380	B.1.617.3	NCCS, Pune	Institute of Life Sciences - INSACOG	Sunil K. Raghav, Safal Walia, Arup Ghosh, Atimukta Jha, Amol M. Kanampalliwar, Shifu Aggarwal, Rupesh Dash, Rajeeb Swain, Punit Prasad, INSACOG Consortium, Ajay Parida
EPI_ISL_1663418	B.1.617.3	NCCS, Pune	Institute of Life Sciences - INSACOG	Sunil K. Raghav, Safal Walia, Arup Ghosh, Atimukta Jha, Amol M. Kanampalliwar, Shifu Aggarwal, Rupesh Dash, Rajeeb Swain, Punit Prasad, INSACOG Consortium, Ajay Parida
EPI_ISL_1662462	B.1.617.2	Immunogenomics lab, Institute of Life Sciences, Bhubaneswar	Institute of Life Sciences - INSACOG	Sunil K. Raghav, Safal Walia, Arup Ghosh, Atimukta Jha, Amol M. Kanampalliwar, Shifu Aggarwal, Rupesh Dash, Rajeeb Swain, Punit Prasad, INSACOG Consortium, Ajay Parida
EPI_ISL_1663564	B.1.617.2	Immunogenomics lab, Institute of Life Sciences, Bhubaneswar	Institute of Life Sciences - INSACOG	Sunil K. Raghav, Safal Walia, Arup Ghosh, Atimukta Jha, Amol M. Kanampalliwar, Shifu Aggarwal, Rupesh Dash, Rajeeb Swain, Punit Prasad, INSACOG Consortium, Ajay Parida
EPI_ISL_1792922	B.1.617.2	Dutch COVID-19 response team	National Institute for Public Health and the Environment (RIVM)	Adam Meijer, Harry Vennema, Dirk Eggink, Jeroen Cremer, Sharon van den Brink, Bas van der Veer, AnneMarie van den Brandt, Lisa Wijsman, Kim Freriks, Ryanne Jaarsma, Euníce Then, Lynn Aarts, Sanne Bos, Melissa van Tuil, Robert Kohl, Linda van de Nes, Sjoerd Kuiling, James Groot, Florian Zwagemaker, Dennis Schmitz, Annelies Kroneman, Karim Hajji, Chantal Reusken, on behalf of the national COVID-19…
EPI_ISL_2262285	B.1.617.2	RSPI Prof. Dr. Sulianti Saroso	National Institute of Health Research and Development	Hana Apsari Pawestri, Kartika Dewi Puspa, Arie Ardiansyah Nugraha, Subangkit, Hartanti Dian Ikawati, Triyani Soekarso, Krisna Pangesti, Nelly Puspandari, Vivi Setiawaty
EPI_ISL_1969246	B.1.617.2	Rumah Sakit Umum Daerah Palangkaraya	National Institute of Health Research and Development	Subangkit, Hana Apsari Pawestri, Kartika Dewi Puspa, Arie Ardiansyah Nugraha, Hartanti Dian Ikawati, Krisna Pangesti, Triyani Soekarso, Nelly Puspandari, Vivi Setiawaty
EPI_ISL_1838063	B.1.617.2	The National Centre for Cell Science	CSIR-Centre for Cellular and Molecular Biology-INSACOG	Dhiraj Paul, Mohak P Gujare, Shivang P. Bhanushali, Mitali Inamdar, Sonal Manik Chavan, Manoj Kumar Bhat, Ajay Pillai, INSACOG Consortium team, Yogesh Shouche,Payel Mukherjee,Lamuk Zaveri,Tulasi Nagabandi, Ara Sreenivas,Valli Nagalakshmi Undamatla,Shreekant Verma, Amareshwar Vodapalli ,Blessy B John,Viswagithe S L,B Himasri,Onkar Kulkarni,Sofia Banu,Archana Bharadwaj Siva,Sharath Chandra Thota,Ka…
EPI_ISL_2233089	B.1.617.2	Kantor Kesehatan Pelabuhan Kelas II Cilacap	National Institute of Health Research and Development	Subangkit, Hana Apsari Pawestri, Hartanti Dian Ikawati, Kartika Dewi Puspa, Arie Ardiansyah Nugraha, Triyani Soekarso, Krisna Pangesti, Nelly Puspandari, Vivi Setiawaty
EPI_ISL_2233094	B.1.617.2	Labkesda Prov Kal Tim	National Institute of Health Research and Development	Kartika Dewi Puspa, Subangkit, Arie Ardiansyah Nugraha, Hartanti Dian Ikawati, Hana Apsari Pawestri, Triyani Soekarso, Krisna Pangesti, Nelly Puspandari, Vivi Setiawaty
EPI_ISL_2262283	B.1.617.2	RSPI Prof. Dr. Sulianti Saroso	National Institute of Health Research and Development	Hana Apsari Pawestri, Kartika Dewi Puspa, Arie Ardiansyah Nugraha, Subangkit, Hartanti Dian Ikawati, Triyani Soekarso, Krisna Pangesti, Nelly Puspandari, Vivi Setiawaty
EPI_ISL_2262291	B.1.617.2	RSPI Prof. Dr. Sulianti Saroso	National Institute of Health Research and Development	Hana Apsari Pawestri, Kartika Dewi Puspa, Arie Ardiansyah Nugraha, Subangkit, Hartanti Dian Ikawati, Triyani Soekarso, Krisna Pangesti, Nelly Puspandari, Vivi Setiawaty
EPI_ISL_2262288	B.1.617.2	RSPI Prof. Dr. Sulianti Saroso	National Institute of Health Research and Development	Hana Apsari Pawestri, Kartika Dewi Puspa, Arie Ardiansyah Nugraha, Subangkit, Hartanti Dian Ikawati, Triyani Soekarso, Krisna Pangesti, Nelly Puspandari, Vivi Setiawaty
EPI_ISL_1969243	B.1.617.2	Swissbel Hotel Airport	National Institute of Health Research and Development	Vivi Setiawaty, Hana Apsari Pawestri, Subangkit, Kartika Dewi Puspa, Arie Ardiansyah Nugraha, Hartanti Dian Ikawati, Krisna Pangesti, Triyani Soekarso, Nelly Puspandari
EPI_ISL_2262289	B.1.617.2	RSPI Prof. Dr. Sulianti Saroso	National Institute of Health Research and Development	Hana Apsari Pawestri, Kartika Dewi Puspa, Arie Ardiansyah Nugraha, Subangkit, Hartanti Dian Ikawati, Triyani Soekarso, Krisna Pangesti, Nelly Puspandari, Vivi Setiawaty
EPI_ISL_1824607	B.1.617.2	PKC Jagakarsa	National Institute of Health Research and Development	Vivi Setiawaty, Hana Apsari Pawestri, Subangkit, Kartika Dewi Puspa, Arie Ardiansyah Nugraha, Hartanti Dian Ikawati, Krisna Pangesti, Nelly Puspandari
EPI_ISL_1969245	B.1.617.2	Lab RSUP DR Mohammad Hoesin Palembang	National Institute of Health Research and Development	Subangkit, Hana Apsari Pawestri, Kartika Dewi Puspa, Arie Ardiansyah Nugraha, Hartanti Dian Ikawati, Krisna Pangesti, Triyani Soekarso, Nelly Puspandari, Vivi Setiawaty
EPI_ISL_2233092	B.1.617.2	Kantor Kesehatan Pelabuhan Kelas II Cilacap	National Institute of Health Research and Development	Kartika Dewi Puspa, Subangkit, Arie Ardiansyah Nugraha, Hartanti Dian Ikawati, Hana Apsari Pawestri, Triyani Soekarso, Krisna Pangesti, Nelly Puspandari, Vivi Setiawaty
EPI_ISL_2233102	B.1.617.2	Kantor Kesehatan Pelabuhan Kelas II Cilacap	National Institute of Health Research and Development	Subangkit, Hana Apsari Pawestri, Hartanti Dian Ikawati, Kartika Dewi Puspa, Arie Ardiansyah Nugraha, Triyani Soekarso, Krisna Pangesti, Nelly Puspandari, Vivi Setiawaty
EPI_ISL_2233097	B.1.617.2	Kantor Kesehatan Pelabuhan Kelas II Cilacap	National Institute of Health Research and Development	Subangkit, Hana Apsari Pawestri, Hartanti Dian Ikawati, Kartika Dewi Puspa, Arie Ardiansyah Nugraha, Triyani Soekarso, Krisna Pangesti, Nelly Puspandari, Vivi Setiawaty
EPI_ISL_2233099	B.1.617.2	Kantor Kesehatan Pelabuhan Kelas II Cilacap	National Institute of Health Research and Development	Subangkit, Hana Apsari Pawestri, Hartanti Dian Ikawati, Kartika Dewi Puspa, Arie Ardiansyah Nugraha, Triyani Soekarso, Krisna Pangesti, Nelly Puspandari, Vivi Setiawaty
EPI_ISL_2233103	B.1.617.2	Kantor Kesehatan Pelabuhan Kelas II Cilacap	National Institute of Health Research and Development	Subangkit, Hana Apsari Pawestri, Hartanti Dian Ikawati, Kartika Dewi Puspa, Arie Ardiansyah Nugraha, Triyani Soekarso, Krisna Pangesti, Nelly Puspandari, Vivi Setiawaty
EPI_ISL_2233105	B.1.617.2	Kantor Kesehatan Pelabuhan Kelas II Cilacap	National Institute of Health Research and Development	Subangkit, Hana Apsari Pawestri, Hartanti Dian Ikawati, Kartika Dewi Puspa, Arie Ardiansyah Nugraha, Triyani Soekarso, Krisna Pangesti, Nelly Puspandari, Vivi Setiawaty
EPI_ISL_2233096	B.1.617.2	Kantor Kesehatan Pelabuhan Kelas II Cilacap	National Institute of Health Research and Development	Subangkit, Hana Apsari Pawestri, Hartanti Dian Ikawati, Kartika Dewi Puspa, Arie Ardiansyah Nugraha, Triyani Soekarso, Krisna Pangesti, Nelly Puspandari, Vivi Setiawaty
EPI_ISL_2233104	B.1.617.2	Kantor Kesehatan Pelabuhan Kelas II Cilacap	National Institute of Health Research and Development	Subangkit, Hana Apsari Pawestri, Hartanti Dian Ikawati, Kartika Dewi Puspa, Arie Ardiansyah Nugraha, Triyani Soekarso, Krisna Pangesti, Nelly Puspandari, Vivi Setiawaty
EPI_ISL_555888	B.1.1.166	Lighthouse Lab in Alderley Park	Wellcome Sanger Institute for the COVID-19 Genomics UK (COG-UK) consortium	The Lighthouse Lab in Alderley Park and Alex Alderton, Roberto Amato, Sonia Goncalves, Ewan Harrison, David K. Jackson, Ian Johnston, Dominic Kwiatkowski, Cordelia Langford, John Sillitoe on behalf of the Wellcome Sanger Institute COVID-19 Surveillance Team (http://www.sanger.ac.uk/covid-team)
EPI_ISL_509443	B.1.1.166	The Princess Alexandra Hospital	Wellcome Sanger Institute for the COVID-19 Genomics UK (COG-UK) consortium	Nick Levene, Louise Lopez, Lynn Monaghan, Jessica Scott, Claudia McCrea and Alex Alderton, Roberto Amato, Sonia Goncalves, Ewan Harrison, David K. Jackson, Ian Johnston, Dominic Kwiatkowski, Cordelia Langford, John Sillitoe on behalf of the Wellcome Sanger Institute COVID-19 Surveillance Team (http://www.sanger.ac.uk/covid-team)
EPI_ISL_580771	B.1.1.166	Lighthouse Lab in Alderley Park	Wellcome Sanger Institute for the COVID-19 Genomics UK (COG-UK) consortium	Jacquelyn Wynn, Mairead Hyland, The Lighthouse Lab in Alderley Park and Alex Alderton, Roberto Amato, Sonia Goncalves, Ewan Harrison, David K. Jackson, Ian Johnston, Dominic Kwiatkowski, Cordelia Langford, John Sillitoe on behalf of the Wellcome Sanger Institute COVID-19 Surveillance Team
EPI_ISL_658222	B.1.1.7	Lighthouse Lab in Milton Keynes	Wellcome Sanger Institute for the COVID-19 Genomics UK (COG-UK) Consortium	The Lighthouse Lab in Milton Keynes and Alex Alderton, Roberto Amato, Sonia Goncalves, Ewan Harrison, David K. Jackson, Ian Johnston, Dominic Kwiatkowski, Cordelia Langford, John Sillitoe on behalf of the Wellcome Sanger Institute COVID-19 Surveillance Team
EPI_ISL_1237116	B.1.1.7	Houston Methodist Hospital	Houston Methodist Hospital	S. Wesley Long, Randall J. Olsen, Paul A. Christensen, Sishir Subedi, Robert Olson, James J. Davis, Matthew Ojeda Saavedra, Prasanti Yerramilli, Layne Pruitt, Kristina Reppond, Madison N. Shyer, Jessica Cambric, Ilya J. Finkelstein, Jimmy Gollihar, and James M. Musser
EPI_ISL_1296663	B.1.1.7	Jessa	Jessa	Cruys et al. on behalf of the Jessa_cmdLab
EPI_ISL_1589608	B.1.1.7	Hospital Universitario Marqués de Valdecilla - IDIVAL (Santander, Cantabria)	SeqCOVID-SPAIN consortium/IBV(CSIC)	Mónica Gozalo Margüello, María Eliecer Cano García, Jose Manuel Méndez Legaza, Daniel Pablo Marcos, Jesús Rodríguez Rodríguez, María Siller Ruiz and SeqCOVID-SPAIN consortium
EPI_ISL_1663384	B.1.1.7	NCCS, Pune	Institute of Life Sciences - INSACOG	Sunil K. Raghav, Safal Walia, Arup Ghosh, Atimukta Jha, Amol M. Kanampalliwar, Shifu Aggarwal, Rupesh Dash, Rajeeb Swain, Punit Prasad, INSACOG Consortium, Ajay Parida
EPI_ISL_1838824	B.1.1.7	CSIR-Centre for Cellular and Molecular Biology	CSIR-Centre for Cellular and Molecular Biology-INSACOG	Payel Mukherjee,Lamuk Zaveri,Tulasi Nagabandi, Ara Sreenivas,Shreekant Verma, Amareshwar Vodapalli ,Blessy B John,Viswagithe S L,B Himasri,Valli Nagalakshmi Undamatla,Onkar Kulkarni,Sofia Banu,Archana Bharadwaj Siva,Sharath Chandra Thota,Karthik Bharadwaj Tallapaka,Rakesh K Mishra,Divya Tej Sowpati
EPI_ISL_1367851	B.1.1.7	Michigan Department of Health and Human Services, Bureau of Laboratories	Michigan Department of Health and Human Services, Bureau of Laboratories	Blankenship HM, Riner D, Soehnlen MK
EPI_ISL_1753944	B.1.1.7	Servicio Microbiología Hospital La Paz	Servicio Microbiología Hospital La Paz	Fernando Lázaro, Rubén Cáceres, Jesús Mingorance Cruz, Elie Dahdouh
EPI_ISL_1169047	B.1.1.7	RSUP Dr. Mohammad Hoesin Palembang Sumatera Selatan	National Institute of Health Research and Development	Vivi Setiawaty, Hana Apsari Pawestri, Subangkit, Kartika Dewi Puspa, Arie Ardiansyah Nugraha, Hartanti Dian Ikawati, Nelly Puspandari
EPI_ISL_1415427	B.1.1.7	National Institute of Health Research and Development	National Institute of Health Research and Development	Subangkit, Hana Apsari Pawestri, Kartika Dewi Puspa, Arie Ardiansyah Nugraha, Hartanti Dian Ikawati, Krisna Nur Andriana Pangesti, Yuni Rukminiati, Ririn Ramadhany, Agustiningsih, Kindi Adam, Holy Arif Wibowo, Triyani Soekarso, Ni Ketut Susilarini, Nurika Hariastuti, Ully Alfi Nikmah, Reni Herman, Nike Susanti, Herna, Tati Febriyanti, Natalie Laurencia Kipuw, Fauzul Muna, Irene Lorinda Indalao, N…
EPI_ISL_1415898	B.1.1.7	Laboratorium Intibios Karawang	National Institute of Health Research and Development	Vivi Setiawaty, Hana Apsari Pawestri, Subangkit, Kartika Dewi Puspa, Arie Ardiansyah Nugraha, Hartanti Dian Ikawati, Nelly Puspandari, Krisna Nur Andriana Pangesti
EPI_ISL_1416191	B.1.1.7	Fakultas Kedokteran Universitas Sumatera Utara	National Institute of Health Research and Development	Vivi Setiawaty, Hana Apsari Pawestri, Subangkit, Kartika Dewi Puspa, Arie Ardiansyah Nugraha, Hartanti Dian Ikawati, Nelly Puspandari, Krisna Nur Andriana Pangesti
EPI_ISL_1824606	B.1.1.7	RSUP Sanglah	National Institute of Health Research and Development	Vivi Setiawaty, Hana Apsari Pawestri, Subangkit, Kartika Dewi Puspa, Arie Ardiansyah Nugraha, Hartanti Dian Ikawati, Krisna Pangesti, Nelly Puspandari, I Nengah Tony Rustawan, I Gede Ketut Sajinadiyasa
EPI_ISL_1239143	B.1.1.7	National Institute of Health Research and Development	National Institute of Health Research and Development	Agustiningsih, Kindi Adam, Holy Arif Wibowo, Ririn Ramadhany, Yuni Rukminiati, Hana A Pawestri, Subangkit, Kartika Dewi Puspa, Arie Ardiansyah Nugraha, Hartanti Dian Ikawati, Krisna Nur Andriana Pangesti, Triyani Soekarso, Ni Ketut Susilarini, Nur Ika Hariastuti, Uly Alfi Nikmah, Mursinah, Asri Febriyani, Reni Herman, Nike Susanti, Herna, Tati Febriyanti, Natalie Laurencia Kipuw, Fauzul Muna, Aul…
EPI_ISL_2258207	B.1.1.7	RSUD dr Soetomo Surabaya	National Institute of Health Research and Development	Hana Apsari Pawestri, Kartika Dewi Puspa, Arie Ardiansyah Nugraha, Subangkit, Hartanti Dian Ikawati, Triyani Soekarso, Krisna Pangesti, Nelly Puspandari, Vivi Setiawaty
EPI_ISL_2262294	B.1.1.7	RSUD Brebes	National Institute of Health Research and Development	Hana Apsari Pawestri, Kartika Dewi Puspa, Arie Ardiansyah Nugraha, Subangkit, Hartanti Dian Ikawati, Triyani Soekarso, Krisna Pangesti, Nelly Puspandari, Vivi Setiawaty
EPI_ISL_1169048	B.1.1.7	BBTKLPP Banjarbaru, Kalimantan Selatan	National Institute of Health Research and Development	Vivi Setiawaty, Hana Apsari Pawestri, Subangkit, Kartika Dewi Puspa, Arie Ardiansyah Nugraha, Hartanti Dian Ikawati, Nelly Puspandari
EPI_ISL_1169049	B.1.1.7	RSUP Adam Malik Medan Sumatera Utara	National Institute of Health Research and Development	Vivi Setiawaty, Hana Apsari Pawestri, Subangkit, Kartika Dewi Puspa, Arie Ardiansyah Nugraha, Hartanti Dian Ikawati, Nelly Puspandari
EPI_ISL_2233088	B.1.1.7	BBTKLPP Kelas I Batam	National Institute of Health Research and Development	Vivi Setiawaty, Hartanti Dian Ikawati, Hana Apsari Pawestri, Subangkit, Kartika Dewi Puspa, Arie Ardiansyah Nugraha, Triyani Soekarso, Krisna Pangesti, Budi Santosa, Ismail, Ida Neni Haryanti, Nelly Puspandari
EPI_ISL_2233087	B.1.1.7	Hotel Horison	National Institute of Health Research and Development	Hartanti Dian Ikawati, Hana Apsari Pawestri, Subangkit, Kartika Dewi Puspa, Arie Ardiansyah Nugraha, Triyani Soekarso, Krisna Pangesti, Nelly Puspandari, Vivi Setiawaty
EPI_ISL_2258213	B.1.1.7	RSUD Arifin Ahmad Riau	National Institute of Health Research and Development	Hana Apsari Pawestri, Hartanti Dian Ikawati, Subangkit, Kartika Dewi Puspa, Arie Ardiansyah Nugraha, Triyani Soekarso, Krisna Pangesti, Nelly Puspandari, Fajri Marinda, Vivi Setiawaty
EPI_ISL_2223435	P.4	Instituto de Biotecnologia - UNESP-Botucatu-SP	Instituto de Biotecnologia - UNESP-Botucatu-SP	Fábio Sossai Possebon; Leila Sabrina Ullmann; Cecília Artico Banho; Cíntia Bittar; Guilherme Campos; Helena Lage Ferreira; Jorge A. Petroli Marchesi; Lívia Sacchetto; Maisa C. Pereira Parra; Marília Moraes; Maurício L. Nogueira; Paula Rahal; Paulo Inacio da Costa; João Pessoa Araújo Jr.
EPI_ISL_2223427	P.4	Instituto de Biotecnologia - UNESP-Botucatu-SP	Instituto de Biotecnologia - UNESP-Botucatu-SP	Fábio Sossai Possebon; Leila Sabrina Ullmann; Cecília Artico Banho; Cíntia Bittar; Guilherme Campos; Helena Lage Ferreira; Jorge A. Petroli Marchesi; Lívia Sacchetto; Maisa C. Pereira Parra; Marília Moraes; Maurício L. Nogueira; Paula Rahal; Paulo Inacio da Costa; João Pessoa Araújo Jr.
EPI_ISL_1795401	P.4	LABORATORIO MUNICIPAL DE ANALISES CLINICAS DE RIO CLARO	Instituto Butantan / ESALQ-Piracicaba	Instituto Butantan: Alexander Roberto Precioso, Dimas Tadeu Covas, Sandra Coccuzzo Sampaio, Maria Carolina Elias, José Salvatore Leister Patané, Vincent Louis Viala, Antonio Jorge Martins, Ricardo Haddad, Claudia Renata dos Santos Barros, Elaine Cristina Marqueze, Raul Machado Neto, Debora Botequio Moretti. Centro de Genômica Funcional da ESALQ: Luiz Lehmann Coutinho, Ricardo Augusto Brassaloti, …
EPI_ISL_1625983	P.4	Instituto Adolfo Lutz - Regional de Rio Claro	Instituto Adolfo Lutz, Interdiciplinary Procedures Center, Strategic Laboratory	Claudio Tavares Sacchi, Claudia Regina Gonçalves, Erica Valessa Ramos Gomes, Karoline Rodrigues Campos, Caio Vinicius Dias Lopes, Leonardo Jose Tadeu de Araujo, Katia Correa de Oliveira Santos
EPI_ISL_717924	P.2	Laboratorio de Virologia Molecular / UFRJ	Bioinformatics Laboratory / LNCC	Carolina M Voloch, Ronaldo da Silva F Jr, Luiz G P de Almeida, Cynthia C Cardoso, Otavio Bustrolini, Alexandra L Gerber, Ana Paula de C Guimarães, Diana Mariani, Andréa Cony Cavalcanti, Claudia dos Santos Rodrigues, Terezinha M P P Castiñeira, Amilcar Tanuri, Ana Tereza R de Vasconcelos
EPI_ISL_1146231	P.2	amedes MVZ für Laboratoriumsdiagnostik Raubling GmbH	Robert Koch Institute	unknown
EPI_ISL_1349621	P.2	Landesgesundheitsamt Baden-Württemberg	Robert Koch Institute	unknown
EPI_ISL_729310	P.2	Toronto Invasive Bacterial Diseases Network	McMaster University	Allison McGeer, Patryk Aftanas, Hooman Derakhshani, Angel Li, Kuganya Nirmalarajah, Emily Panousis, Ahmed Draia, Jalees Nasir, Michael Surette, Samira Mubareka, Andrew G. McArthur
EPI_ISL_723494	P.2	Virginia Division of Consolidated Laboratory Services (DCLS)	Virginia Division of Consolidated Laboratory Services (DCLS)	Virginia DCLS
EPI_ISL_741517	P.2	Quadram Institute Bioscience	COVID-19 Genomics UK (COG-UK) Consortium	Dave J. Baker, Gemma L. Kay, Alp Aydin, Thanh Le-Viet, Steven Rudder, Ana P. Tedim, Anastasia Kolyva, Maria Diaz, Leonardo de Oliveira Martins, Nabil-Fareed Alikhan, Lizzie Meadows, Rachael Stanley, Ngozi Elumogo, Muhammed Yasir, Nicholas M. Thomson, Alexander J Trotter, Rachel Gilroy, Samuel Bloomfield, Claire Stuart, Andrew Bell, Reenesh Prakash, Samir Dervisevic, Alison E. Mather, John Wain, M…
EPI_ISL_717953	P.2	Laboratorio de Virologia Molecular / UFRJ	Bioinformatics Laboratory / LNCC	Carolina M Voloch, Ronaldo da Silva F Jr, Luiz G P de Almeida, Cynthia C Cardoso, Otavio Bustrolini, Alexandra L Gerber, Ana Paula de C Guimarães, Diana Mariani, Andréa Cony Cavalcanti, Claudia dos Santos Rodrigues, Terezinha M P P Castiñeira, Amilcar Tanuri, Ana Tereza R de Vasconcelos
EPI_ISL_683969	P.2	DOHMH Morrisania	New York City Public Health Laboratory	Jade Wang, et al.
EPI_ISL_717929	P.2	Laboratorio de Virologia Molecular / UFRJ	Bioinformatics Laboratory / LNCC	Carolina M Voloch, Ronaldo da Silva F Jr, Luiz G P de Almeida, Cynthia C Cardoso, Otavio Bustrolini, Alexandra L Gerber, Ana Paula de C Guimarães, Diana Mariani, Andréa Cony Cavalcanti, Claudia dos Santos Rodrigues, Terezinha M P P Castiñeira, Amilcar Tanuri, Ana Tereza R de Vasconcelos
EPI_ISL_717935	P.2	Laboratorio de Virologia Molecular / UFRJ	Bioinformatics Laboratory / LNCC	Carolina M Voloch, Ronaldo da Silva F Jr, Luiz G P de Almeida, Cynthia C Cardoso, Otavio Bustrolini, Alexandra L Gerber, Ana Paula de C Guimarães, Diana Mariani, Andréa Cony Cavalcanti, Claudia dos Santos Rodrigues, Terezinha M P P Castiñeira, Amilcar Tanuri, Ana Tereza R de Vasconcelos
EPI_ISL_2535774	P.3	Ministry of Health Hospitals	Institute of Health and Community Medicine	Chan Chia Jui, David Perera, Ooi Mong How, Chua Hock Hin, Tonnii Sia Loong Loong, Wong Jyn Shan, Wong Kiing Aik
EPI_ISL_1963636	P.3	Hong Kong Department of Health	School of Public Health, The University of Hong Kong	Dominic N.C. Tsang, Daniel K.W. Chu, Haogao Gu, Tong Zhang, Leo L.M. Poon, Malik Peiris
EPI_ISL_1963595	P.3	Hong Kong Department of Health	School of Public Health, The University of Hong Kong	Dominic N.C. Tsang, Daniel K.W. Chu, Haogao Gu, Tong Zhang, Leo L.M. Poon, Malik Peiris
EPI_ISL_1792919	P.3	Dutch COVID-19 response team	National Institute for Public Health and the Environment (RIVM)	Adam Meijer, Harry Vennema, Dirk Eggink, Jeroen Cremer, Sharon van den Brink, Bas van der Veer, AnneMarie van den Brandt, Lisa Wijsman, Kim Freriks, Ryanne Jaarsma, Euníce Then, Lynn Aarts, Sanne Bos, Melissa van Tuil, Robert Kohl, Linda van de Nes, Sjoerd Kuiling, James Groot, Florian Zwagemaker, Dennis Schmitz, Annelies Kroneman, Karim Hajji, Chantal Reusken, on behalf of the national COVID-19 …
EPI_ISL_1425714	P.3	SARS-CoV-2 testing team, National Institute of Infectious Diseases	Pathogen Genomics Center, National Institute of Infectious Diseases	Tsuyoshi Sekizuka, Kentaro Itokawa, Rina Tanaka, Masanori Hashino, Eri Nakayama, Motohiko Ogawa, Takahiro Maeki, Shigeru Tanjima, Chang-Kweng Lim, Makoto Kuroda
EPI_ISL_1445088	P.1	SECRETARIA MUNICIPAL DE SAUDE SOROCABA	Instituto Butantan / Mendelics	Dimas Tadeu Covas, Sandra Coccuzzo Sampaio, Maria Carolina Elias, José Salvatore Leister Patané, Vincent Louis Viala, Antonio Jorge Martins, Ricardo Haddad, Claudia Renata dos Santos Barros, Elaine Cristina Marqueze, Raul Machado Neto, Debora Botequio Moretti, Bibiana Santos, João Paulo Kitajima, Erika Freitas, David Schlesinger, Simone Kashima, Evandra Strazza Rodrigues, Svetoslav Nanev Slavov, …
EPI_ISL_2179809	P.1	Servicio Microbiología Hospital La Paz	Servicio Microbiología Hospital La Paz	Fernando Lázaro, Rubén Cáceres, Jesús Mingorance Cruz, Elie Dahdouh
EPI_ISL_2545562	P.1	OKMI FN Brno	CEITEC MU	Zdrazilova Dubska L., Dolejska M., Pardy F., Machackova T., Bystry V., Deissova T.
EPI_ISL_1817656	P.1	Servicio Microbiología Hospital La Paz	Servicio Microbiología Hospital La Paz	Fernando Lázaro, Rubén Cáceres, Jesús Mingorance Cruz, Elie Dahdouh
EPI_ISL_1445115	P.1	COMPLEXO HOSPITALAR OURO VERDE DE CAMPINAS	Instituto Butantan / Mendelics	Dimas Tadeu Covas, Sandra Coccuzzo Sampaio, Maria Carolina Elias, José Salvatore Leister Patané, Vincent Louis Viala, Antonio Jorge Martins, Ricardo Haddad, Claudia Renata dos Santos Barros, Elaine Cristina Marqueze, Raul Machado Neto, Debora Botequio Moretti, Bibiana Santos, João Paulo Kitajima, Erika Freitas, David Schlesinger, Simone Kashima, Evandra Strazza Rodrigues, Svetoslav Nanev Slavov, …
EPI_ISL_1445071	P.1	USF TRES PONTES	Instituto Butantan / Mendelics	Dimas Tadeu Covas, Sandra Coccuzzo Sampaio, Maria Carolina Elias, José Salvatore Leister Patané, Vincent Louis Viala, Antonio Jorge Martins, Ricardo Haddad, Claudia Renata dos Santos Barros, Elaine Cristina Marqueze, Raul Machado Neto, Debora Botequio Moretti, Bibiana Santos, João Paulo Kitajima, Erika Freitas, David Schlesinger, Simone Kashima, Evandra Strazza Rodrigues, Svetoslav Nanev Slavov, …
EPI_ISL_1445160	P.1	SECAO CENTRO DE DIAGNOSTICO SECEDI	Instituto Butantan / Mendelics	Dimas Tadeu Covas, Sandra Coccuzzo Sampaio, Maria Carolina Elias, José Salvatore Leister Patané, Vincent Louis Viala, Antonio Jorge Martins, Ricardo Haddad, Claudia Renata dos Santos Barros, Elaine Cristina Marqueze, Raul Machado Neto, Debora Botequio Moretti, Bibiana Santos, João Paulo Kitajima, Erika Freitas, David Schlesinger, Simone Kashima, Evandra Strazza Rodrigues, Svetoslav Nanev Slavov, …
EPI_ISL_2086824	P.1	UniversitŠtsSpital ZŸrich	Institute of Medical Virology	Daniel Ehrsam, Isabel StŸrmer, Catharine Aquino, Joel Wirz, Weihong Qi, Hubert Rehrauer, Verena Kufner, Gabriela Ziltener, Maryam Zaheri, Stefan Schmutz, Annette AudigŽ, Maria GrŸnberg, Kevin Steiner, Jon Huder, Cyril Shah, Riccarda Capaul, Guido Bloemberg, JŸrg Bšni, Michael Huber, Alexandra Trkola
EPI_ISL_1111137	P.1	Laboratorio de Referencia Nacional de Virus Respiratorio. Instituto Nacional de Salud Perú	Laboratorio de Referencia Nacional de Enteropatógenos. Instituto Nacional de Salud del Perú	Ronnie Gavilan Chavez, Junior Caro Castro, Willi Quino Sifuentes, Veronica Hurtado Vela, Iris Silva Molina, Fiorella Orellana Peralta
EPI_ISL_1817651	P.1	Servicio Microbiología Hospital La Paz	Servicio Microbiología Hospital La Paz	Fernando Lázaro, Rubén Cáceres, Jesús Mingorance Cruz, Elie Dahdouh
